# Supplementary material for: Electrical brain networks before and after transcranial pulsed shockwave stimulation in Alzheimer’s patients
Source: GeroScience. 2024 Aug 27;47(1):953–64. doi: 10.1007/s11357-024-01305-x (PMC11872817; doi:10.1007/s11357-024-01305-x)
Supplement: Supplementary file 2 — Supplementary file2 (M 1 KB) [file 11357_2024_1305_MOESM2_ESM.m]

function [b, a]=te_notch
fs = 200;             %#sampling rate
f0 = 50;                %#notch frequency
fn = fs/2;              %#Nyquist frequency
freqRatio = f0/fn;      %#ratio of notch freq. to Nyquist freq.

notchWidth = 0.1;       %#width of the notch

%Compute zeros
notchZeros = [exp( sqrt(-1)*pi*freqRatio ), exp( -sqrt(-1)*pi*freqRatio )];

%#Compute poles
notchPoles = (1-notchWidth) * notchZeros;

% figure;
% zplane(notchZeros.', notchPoles.');

b = poly( notchZeros ); %# Get moving average filter coefficients
a = poly( notchPoles ); %# Get autoregressive filter coefficients
